# Supplementary material for: The effects of Swiss summer camp on the development of socio-emotional abilities in children
Source: PLoS One. 2022 Oct 27;17(10):e0276665. doi: 10.1371/journal.pone.0276665 (PMC9612439; doi:10.1371/journal.pone.0276665)
Supplement: S1 Data — (XLS) [file pone.0276665.s001.xls]

## Sheet: RawData
Condition	Participant	Q1AGE	Q3CLAS	PREALT1	PREALT2	PREALT3	PREALT4	PREALT5	PREALT6	PREALT7	PREALT8	PREALT9	PREALT10	PREALT11	PREALT12	PREALT13	PREALT14	PREEST1	PREEST2	PREEST3	PREEST4	PREEST5	PREEST6	PREEST7	PREEST8	PREEST9	1_PRETIM1	2_PREEMO1	3_PRESOC1	4_PREACT1	5_PRESOC2	6_PREEMO2	7_PREACT2R	8_PRETIM2R	9_PREACT3	10_PRESOC3	11_PREEMO3	12_PRETIM3R	13_PREACT4	14_PRETIM4	15_PREEMO4	16_PRESOC4R	17_PREACT5R	18_PRESOC5	19_PREEMO5	20_PRETIM5R	Q4SEX	Q6AGE	POSTALT1
1	1	14	8	3	0	4	4	3	4	2	4	4	4	3	4	3	4	0	0	-1	-1	0	0	0	0	0	1	2	5	1	5	3	4	5	1	3	4	5	3	2	4	1	3	4	4	4	1	14	3
1	2	13	8	4	2	3	3	4	4	1	3	3	4	3	4	1	3	1	0	1	-1	0	1	2	0	2	1	1	5	3	5	2	1	5	3	4	1	4	5	1	3	2	1	4	5	4	0	13	4
1	3	13	7	3	2	2	2	2	3	1	3	.	3	3	3	3	3	0	-1	0	0	-1	-1	-1	0	.	4	1	5	2	5	2	3	.	2	.	1	4	.	3	2	.	.	4	3	2	1	13	3
1	4	14	6	1	0	1	2	2	2	0	2	0	1	1	2	0	4	0	1	-1	1	-1	0	0	-1	.	3	1	3	5	3	2	3	2	1	3	2	3	3	3	3	3	3	4	3	3	1	14	1
1	5	14	8	3	1	1	2	2	3	0	0	0	1	2	3	1	4	0	1	1	2	-1	0	-1	0	0	4	2	2	3	2	3	5	2	4	3	1	2	3	3	1	5	3	3	5	2	1	14	2
1	6	13	7	3	2	4	2	2	3	1	1	2	3	2	3	2	2	1	1	1	-1	1	0	1	0	0	2	1	4	3	2	1	2	4	3	4	1	4	4	3	3	2	3	3	3	3	0	13	2
1	7	14	8	4	2	4	4	4	4	4	.	.	2	2	4	4	2	.	.	.	.	.	.	.	.	.	4	.	.	3	5	2	.	5	4	5	1	5	4	.	3	5	1	4	5	.	1	14	4
1	8	14	8	4	3	3	4	3	3	3	1	2	4	3	4	4	3	1	2	0	1	1	1	1	1	0	1	2	5	3	4	2	1	4	4	4	1	4	5	2	2	2	2	2	2	4	0	14	4
1	9	14	8	4	1	4	4	3	4	4	.	.	2	.	4	2	.	0	0	0	-1	0	0	.	0	.	3	1	5	4	5	4	2	5	5	.	1	.	.	2	2	2	3	1	3	4	1	14	4
1	10	12	6	4	2	4	4	3	4	2	4	3	3	4	4	3	4	0	0	1	0	0	-1	-1	0	0	3	4	3	2	5	3	2	4	3	4	2	4	3	2	4	1	1	3	2	4	1	12	4
1	11	12	6	3	2	0	2	3	4	2	0	2	4	3	4	3	4	0	0	-1	0	0	-1	0	0	-1	3	2	4	2	5	3	2	3	1	3	2	4	3	3	3	4	2	3	2	3	1	12	3
1	12	12	4	1	1	0	0	2	3	0	0	1	2	1	1	3	3	1	2	0	0	1	2	0	0	0	2	2	4	3	4	3	1	5	4	2	2	3	4	1	2	3	2	3	3	4	0	12	3
1	13	11	5	2	2	2	3	3	4	2	4	2	4	3	4	3	3	0	0	0	1	-1	-1	2	-1	0	3	4	3	1	4	5	3	3	3	3	4	3	4	4	4	3	3	4	3	2	1	11	2
1	14	12	6	2	1	2	3	2	4	0	4	0	2	2	3	2	1	-1	1	.	-2	1	2	0	0	2	2	1	4	1	5	2	2	3	4	3	1	4	4	2	1	1	1	2	3	4	1	12	2
1	15	13	7	2	0	0	0	0	0	0	0	0	0	2	2	2	2	0	-1	0	0	0	0	0	0	0	3	1	3	1	5	1	3	3	3	3	1	3	3	3	3	3	2	3	3	3	0	13	0
1	16	11	5	4	3	3	3	4	2	2	3	2	3	4	4	4	3	0	0	0	0	1	1	0	0	0	5	1	4	1	4	1	1	5	5	4	1	5	5	1	3	1	2	1	5	4	1	11	4
1	17	10	4	2	2	1	2	2	3	0	.	0	2	3	3	2	.	0	0	-1	-1	-1	-1	-1	0	0	5	2	4	1	3	3	4	3	2	3	3	3	3	3	3	3	3	2	3	3	1	10	3
1	18	12	5	3	1	4	4	3	4	4	2	4	0	3	4	2	3	-2	-2	-1	-2	-2	-2	0	1	-2	5	1	1	5	1	3	1	1	1	1	1	1	3	5	5	5	5	1	1	1	0	12	1
1	19	11	5	4	0	4	4	4	4	4	0	0	0	4	4	4	4	0	0	-1	1	0	0	0	0	0	1	3	5	4	5	4	5	4	1	5	5	5	3	1	5	2	5	5	5	2	1	11	4
1	20	12	6	2	1	2	2	2	2	3	2	1	3	4	4	3	3	0	0	1	-2	0	0	1	0	0	2	3	4	1	5	5	3	4	3	4	1	4	4	3	2	1	2	1	3	4	1	12	2
1	21	11	6	4	2	2	3	2	2	1	1	0	4	1	4	2	2	0	0	0	-1	1	1	-1	1	-1	2	1	4	4	5	1	1	4	5	4	1	4	5	4	1	2	1	3	2	3	0	11	4
1	22	14	9	3	0	1	2	1	1	0	4	1	2	2	2	1	2	1	0	-1	0	0	0	0	0	0	3	1	5	1	5	4	3	3	3	5	1	5	3	3	3	1	3	2	3	4	1	14	4
1	23	13	8	3	0	1	2	1	0	0	4	0	2	1	2	2	2	1	1	-2	0	1	0	1	-1	1	2	1	5	2	5	4	3	4	2	4	2	4	3	4	3	2	3	2	3	4	0	13	3
1	24	13	7	4	1	4	4	4	0	0	0	0	2	2	4	0	4	0	-1	2	-2	1	0	2	-1	2	3	1	5	3	5	1	1	5	2	3	1	5	5	2	2	1	1	1	2	4	0	13	4
1	25	16	9	0	2	0	2	1	4	3	2	1	3	4	2	4	0	0	-1	1	1	-2	1	0	0	0	5	1	4	1	1	1	3	1	3	2	1	2	3	5	3	5	2	1	2	1	1	16	1
1	26	12	8	4	2	3	3	4	4	1	2	0	3	4	4	4	3	1	1	-2	1	-1	1	0	1	0	2	3	3	3	5	5	1	2	4	2	2	4	4	2	2	4	5	3	5	4	0	12	4
1	27	14	8	3	0	1	2	1	1	0	4	0	2	1	2	1	2	0	-1	-1	0	0	0	0	0	0	3	1	5	1	5	2	3	4	1	3	1	5	3	3	2	1	3	2	3	4	1	14	2
1	28	10	4	0	0	0	0	0	0	0	0	0	1	1	0	2	2	0	0	0	-2	0	-1	-1	0	-1	4	3	4	3	2	3	3	3	2	3	2	4	3	3	3	2	2	5	1	3	1	10	0
1	29	14	.	2	1	2	1	3	4	1	4	4	2	3	2	3	3	0	-2	0	-2	0	0	1	0	-1	3	2	3	1	4	2	3	3	1	2	2	4	2	2	3	4	5	2	4	4	0	14	2
1	30	14	8	4	1	2	2	2	2	1	0	3	2	3	3	2	1	0	1	0	-1	-1	-1	0	0	0	3	2	4	2	5	4	3	3	4	4	3	.	4	5	5	4	3	3	4	1	0	14	4
1	31	13	8	2	2	1	0	3	4	2	3	4	4	3	4	4	3	0	-1	-2	0	0	0	-1	-1	-1	5	2	3	2	3	3	2	3	2	3	1	4	4	2	1	3	2	2	2	3	0	13	3
1	32	15	10	4	0	1	4	0	4	0	2	0	4	2	4	2	2	0	-1	-2	1	0	0	0	1	0	3	2	3	1	3	2	5	3	1	3	2	2	2	2	1	3	5	1	2	3	0	15	4
1	33	12	6	1	0	2	1	1	0	0	2	0	1	0	2	0	1	0	0	1	-1	0	1	1	1	0	1	2	5	5	4	2	1	5	4	3	2	3	5	4	2	1	1	3	2	3	1	12	1
1	34	11	5	4	0	4	3	2	4	2	4	0	4	4	4	2	2	-1	2	0	-1	1	-1	1	0	2	1	1	3	1	5	1	3	5	1	3	5	5	3	1	5	1	1	1	1	5	1	11	3
1	35	13	7	2	0	0	1	2	0	0	4	0	0	1	3	0	2	-2	-2	-2	-2	-2	-2	-2	-2	-2	2	3	1	1	1	2	1	1	1	1	1	1	3	3	5	5	1	1	1	5	0	13	2
1	36	8	2	3	2	2	1	3	3	2	1	2	3	2	2	1	3	0	0	0	0	0	0	0	0	0	3	1	4	1	5	3	1	4	5	4	1	3	5	2	1	1	1	2	1	3	0	8	3
1	37	14	9	3	1	1	2	1	4	0	4	1	0	2	3	1	2	-1	0	-1	1	-2	-1	-1	0	-2	4	1	3	2	3	3	1	3	3	4	4	3	3	2	3	3	4	5	3	1	1	14	3
1	38	12	7	2	0	0	2	1	4	1	1	0	4	1	2	2	2	0	0	1	0	-1	0	-1	1	0	3	2	1	3	5	4	1	1	3	2	3	3	4	4	3	2	1	4	2	3	1	12	1
1	39	12	.	1	1	2	1	2	3	2	1	2	1	4	3	2	3	0	0	2	-2	0	0	0	0	1	2	3	2	4	2	.	4	2	2	4	2	1	2	3	2	5	3	4	2	4	0	12	3
1	40	12	.	1	0	1	1	1	0	0	2	3	1	0	2	1	0	-2	2	2	0	.	-1	-2	-1	-2	1	1	3	2	1	3	4	.	1	2	3	2	1	2	3	2	1	1	3	2	0	12	2
1	41	10	4	1	0	4	4	1	0	0	4	0	4	4	4	1	4	0	0	1	-2	0	0	0	0	0	2	1	5	3	5	1	1	3	3	1	2	5	5	3	5	3	1	5	1	1	1	10	1
1	42	8	2	4	4	2	2	1	1	0	4	0	4	4	4	4	4	2	1	2	1	2	2	1	2	2	3	1	5	1	5	1	1	5	1	5	1	5	5	3	1	4	3	1	5	5	1	8	4
1	43	10	4	4	0	0	0	4	0	0	0	0	0	0	4	0	4	0	-1	0	0	0	0	1	0	-2	1	1	5	2	5	1	1	3	5	5	1	5	5	1	1	1	1	5	1	5	0	10	2
1	44	15	9	4	0	0	1	2	0	0	0	0	3	1	4	2	3	0	0	-1	-2	-1	0	0	0	-2	3	1	4	1	3	3	2	3	1	2	3	3	4	3	1	1	3	2	4	1	1	15	4
1	45	13	8	0	0	0	3	2	4	0	0	1	0	2	0	.	4	1	-2	0	0	1	0	-1	1	0	2	1	5	3	5	1	2	4	1	3	2	5	5	4	4	2	3	4	4	4	0	13	2
1	46	8	2	4	3	2	2	3	3	2	0	1	3	4	4	3	4	0	0	0	1	0	0	0	0	0	1	1	5	2	5	2	3	5	5	4	3	5	5	2	1	1	2	3	4	3	1	8	4
1	47	13	8	4	2	4	4	3	2	2	3	1	1	2	3	3	2	0	0	1	1	-1	1	-2	0	0	5	2	5	3	5	2	3	3	1	4	1	5	3	4	1	2	1	5	2	3	0	13	3
1	48	11	.	2	3	1	1	2	0	0	0	2	0	4	3	1	2	0	1	2	-2	0	0	0	0	0	4	3	4	3	4	4	5	3	5	2	2	2	5	3	4	3	1	3	3	3	0	11	2
1	49	12	6	0	0	0	0	0	0	0	0	0	0	0	0	2	0	1	2	2	0	2	0	2	1	0	1	1	3	1	5	1	5	5	1	2	1	3	4	4	1	2	2	1	3	3	0	12	2
1	50	15	9	4	0	2	2	2	1	1	0	1	2	1	3	2	2	0	0	0	-1	0	0	0	0	-2	3	1	5	5	5	2	3	3	4	4	3	5	4	3	3	2	4	4	3	3	1	15	3
1	51	13	8	0	0	0	.	.	0	0	4	0	1	3	4	0	1	2	2	2	-2	2	2	2	2	2	1	1	5	4	5	1	1	5	5	5	1	5	.	1	4	1	1	1	1	3	0	14	2
1	52	9	3	3	2	4	4	3	0	0	4	1	1	4	4	3	4	0	1	-1	2	-1	0	-1	0	0	5	1	5	3	3	5	3	3	4	3	3	4	4	3	3	4	3	3	3	2	1	9	2
1	53	12	6	1	1	1	2	1	2	1	.	0	1	1	2	2	2	1	0	0	0	0	1	0	1	0	4	3	3	2	4	2	2	3	4	3	2	3	4	3	2	3	3	2	3	1	0	12	2
1	54	11	5	3	0	4	4	3	0	1	3	1	4	4	4	4	4	-1	0	-1	-1	1	1	-2	-2	0	3	5	.	1	.	5	1	4	5	5	1	5	5	4	1	1	1	3	5	1	1	11	3
1	55	11	5	2	0	0	1	1	2	1	1	1	2	3	3	2	2	-1	0	0	-1	0	0	0	0	0	3	3	4	2	5	3	4	3	.	4	3	3	3	4	3	3	4	3	3	2	1	11	2
1	56	8	2	0	1	1	2	0	1	0	0	0	0	4	4	4	4	-1	-1	-2	-2	-1	-2	-1	0	-1	2	1	5	1	5	1	1	2	5	5	1	5	2	3	1	1	5	1	1	5	1	8	0
1	57	13	8	4	0	2	.	2	4	0	2	1	4	4	4	4	3	0	0	1	1	2	2	2	0	0	1	1	5	5	5	4	1	5	1	5	4	5	5	1	5	1	1	3	5	5	1	13	4
1	58	13	8	4	0	0	0	1	2	1	3	0	0	2	1	2	4	0	-2	0	0	0	0	0	0	0	1	1	4	1	4	1	1	5	5	3	1	1	1	2	2	3	3	4	4	5	0	13	1
1	59	8	2	3	2	1	2	2	2	1	2	0	1	1	2	2	2	1	0	1	-2	0	1	1	0	0	1	2	4	2	3	4	1	5	5	4	1	5	5	3	3	1	5	3	2	5	0	8	2
1	60	14	8	4	0	2	1	1	1	0	4	1	0	0	4	4	2	-1	-1	0	0	1	2	0	-1	-2	1	3	3	5	3	1	3	4	1	3	4	3	.	4	3	5	1	3	3	4	1	14	4
1	61	12	6	1	2	0	2	0	1	2	0	3	1	2	0	3	0	-2	0	1	2	2	0	-2	0	1	1	5	2	4	2	4	3	4	1	2	3	1	.	5	3	2	1	2	4	5	0	12	1
1	62	12	6	3	3	4	3	4	4	0	2	0	3	2	4	3	3	0	-1	1	-1	-1	0	0	0	0	3	1	5	3	5	1	3	4	4	5	1	3	5	1	2	1	1	4	4	.	0	12	2
1	63	11	5	1	0	0	0	0	3	0	2	0	2	1	1	3	1	1	0	0	-1	0	0	0	0	0	4	3	3	2	4	1	1	3	1	2	2	2	2	2	2	2	4	3	2	4	0	11	2
1	64	11	5	4	0	4	4	4	4	2	4	1	4	4	4	4	4	-2	-1	-1	2	1	2	2	-2	0	1	3	5	4	5	3	5	4	5	3	3	5	5	5	5	5	1	3	5	5	1	11	4
1	65	13	7	1	0	4	4	0	2	0	2	1	3	3	4	0	1	-2	0	-2	-2	2	1	0	1	-2	2	4	5	5	5	3	5	5	2	3	2	3	4	3	4	3	3	5	5	5	1	13	3
1	66	12	8	3	0	0	3	3	3	1	4	0	3	2	2	0	0	2	0	1	0	0	0	1	1	0	1	3	5	5	5	5	1	5	5	5	4	5	5	4	4	1	1	5	5	3	1	12	2
1	67	10	5	1	4	2	3	0	0	0	2	1	0	2	0	1	4	1	-2	-1	2	-1	0	1	0	-2	5	3	5	3	5	5	2	3	1	2	5	5	4	1	5	1	3	5	5	1	0	10	1
1	68	10	4	1	0	2	2	1	4	0	0	0	0	0	2	2	4	0	1	2	0	1	1	1	-1	2	1	2	5	3	5	2	1	5	5	3	1	5	5	1	4	1	1	3	5	4	0	10	2
1	69	12	6	3	1	4	3	3	4	1	4	3	4	2	4	3	4	0	-1	1	-1	-1	0	-1	0	0	3	1	5	4	3	2	1	3	4	3	1	5	5	3	3	1	1	2	3	2	0	12	3
1	70	9	3	2	4	3	3	4	3	4	2	4	4	3	2	4	4	2	0	1	-1	1	0	1	2	-2	4	3	3	2	4	5	2	5	4	5	5	5	4	2	5	1	1	3	2	4	0	9	2
1	71	7	1	2	1	2	2	2	2	2	2	3	3	2	3	3	2	-1	0	-1	-1	-1	-1	0	0	-1	2	3	5	1	5	5	2	3	3	4	2	5	5	3	2	2	3	4	5	4	1	7	1
1	72	11	6	4	4	3	4	2	4	2	4	4	0	4	4	4	4	0	-2	0	-2	0	0	0	0	-1	3	2	4	4	3	2	2	5	3	3	1	3	4	1	2	3	1	1	3	5	0	11	4
1	73	11	5	4	1	2	3	2	4	1	4	1	2	4	3	4	2	0	1	-1	-1	1	0	-1	0	0	2	5	5	1	3	5	3	5	5	5	2	5	4	5	3	2	3	5	3	3	1	11	4
1	74	6	10	4	0	1	4	3	0	3	1	4	4	0	4	3	0	1	0	1	0	2	-1	0	2	-2	1	1	5	1	5	1	1	5	5	4	1	5	5	3	1	3	5	2	3	1	1	6	0
1	75	12	6	2	3	4	3	1	4	2	4	2	3	3	4	4	4	.	.	.	2	0	0	1	.	0	3	3	5	4	5	4	1	5	3	5	2	4	4	1	2	2	2	4	2	3	0	12	3
1	76	8	2	3	1	4	3	4	4	3	4	2	3	4	3	4	2	1	0	1	2	2	0	0	1	-1	5	1	4	2	5	4	1	3	.	4	2	3	3	2	2	1	4	1	2	3	1	8	3
1	77	9	3	3	1	3	3	1	4	1	4	2	4	2	3	4	3	1	1	0	0	-2	-1	-1	1	-1	5	3	4	5	5	4	1	4	.	3	4	4	5	5	3	2	1	3	5	1	1	9	1
1	78	10	4	3	2	4	4	2	3	3	3	4	3	3	3	3	0	0	0	1	0	0	0	0	0	0	3	3	4	3	5	3	1	5	5	3	1	5	5	4	3	4	1	3	3	4	0	10	2
1	79	12	6	4	3	3	3	3	4	3	2	4	3	3	3	3	3	0	0	0	-1	-1	0	1	0	0	3	3	4	3	4	4	2	4	4	4	4	3	4	2	4	3	2	2	4	3	0	12	4
1	80	8	2	3	1	4	3	4	4	3	0	3	3	3	3	3	3	1	0	2	-1	-2	1	2	1	1	1	2	3	1	1	1	1	1	4	1	5	1	3	5	5	5	5	5	3	1	1	8	2
1	81	7	1	1	0	0	4	0	3	4	2	0	1	1	3	2	3	-1	-1	1	-1	-1	2	-1	-2	1	2	1	5	1	5	4	1	2	2	3	2	5	3	5	1	1	5	5	3	1	0	7	3
1	82	10	.	4	1	2	1	3	3	1	2	1	1	3	2	1	1	-1	1	2	-2	1	1	-2	0	0	4	2	3	2	4	3	1	4	4	2	1	3	4	3	2	2	3	2	2	4	0	10	3
1	83	8	2	3	1	4	3	4	4	4	0	4	4	4	4	3	4	0	0	0	-2	0	1	0	0	0	1	3	5	1	1	5	1	5	3	5	5	5	5	1	3	1	5	1	5	1	0	8	3
1	84	12	5	1	0	1	1	0	0	1	1	4	0	4	4	4	4	0	-1	0	1	-1	0	-1	-2	-1	1	5	3	1	5	3	1	3	2	5	3	5	5	5	1	1	3	1	3	3	1	12	1
1	85	10	4	2	1	1	0	1	3	2	4	1	3	2	3	3	3	1	0	0	0	-1	0	-1	0	-1	3	1	4	3	5	1	4	3	4	5	1	3	4	4	2	2	1	4	1	2	1	10	3
1	86	11	5	2	1	1	2	3	4	3	4	4	3	3	4	4	3	-1	0	0	0	2	0	-2	0	0	4	3	5	3	5	3	1	5	3	4	1	5	4	3	1	1	3	2	3	2	1	11	4
1	87	11	5	4	0	3	2	3	4	1	3	0	1	2	2	4	3	0	2	2	1	-1	0	2	0	0	1	2	3	3	4	3	2	4	3	4	3	4	5	4	3	3	1	3	3	2	1	11	3
1	88	8	2	3	1	3	2	3	3	3	2	3	2	2	3	3	2	0	0	1	-1	0	-1	1	0	1	3	3	4	4	5	3	2	3	4	4	2	3	4	3	2	2	3	2	3	3	0	8	3
1	89	10	4	4	4	3	4	4	4	3	3	3	2	4	4	4	4	0	0	2	1	0	0	-1	0	0	4	1	5	5	5	1	1	5	5	5	1	5	5	3	1	1	3	1	2	3	1	10	3
1	90	11	5	4	3	2	4	4	4	1	4	0	1	4	4	4	3	0	1	2	2	-1	1	2	0	0	1	5	5	3	5	5	1	3	5	5	5	4	5	5	5	2	1	3	5	3	1	11	3
1	91	9	3	2	0	4	4	0	0	0	0	0	2	1	4	2	2	0	-1	1	-2	0	0	0	1	1	1	1	5	3	.	1	1	3	5	3	1	5	5	3	3	1	1	1	3	3	1	9	3
1	92	12	6	4	2	3	4	3	2	3	3	4	1	3	3	4	3	0	0	1	1	0	0	-1	1	0	3	1	4	4	3	2	1	4	2	4	1	4	4	2	.	2	2	2	1	4	0	12	3
1	93	9	3	2	0	2	2	2	3	1	2	1	2	2	1	2	2	0	1	0	.	0	1	0	1	0	3	4	4	2	5	3	3	4	3	3	2	3	4	3	3	3	2	3	2	2	1	9	2
1	94	12	6	3	2	4	4	3	4	3	2	3	4	3	4	4	4	0	0	0	2	0	0	0	-1	-1	2	1	5	3	4	1	3	4	4	3	1	5	4	3	1	4	2	2	2	3	1	12	3
1	95	10	4	3	0	2	2	2	3	3	1	3	4	3	2	2	2	0	1	0	1	0	0	0	0	0	5	3	4	4	4	3	4	3	2	2	3	3	4	4	3	3	2	3	3	2	0	10	2
1	96	13	.	3	2	4	4	3	3	2	1	0	2	3	4	4	3	0	1	-1	-1	2	0	-2	0	1	5	4	5	2	5	4	2	4	5	5	2	5	5	3	3	4	2	5	3	4	1	13	3
1	97	11	5	3	1	4	4	3	4	1	0	0	3	3	4	4	2	0	-1	1	1	0	0	0	0	1	3	2	5	1	5	2	1	4	5	5	1	5	5	3	2	1	1	.	2	3	0	11	4
1	98	10	4	2	2	4	4	3	4	2	2	4	4	4	4	4	4	0	0	0	0	2	1	.	0	1	1	2	5	3	5	2	1	5	3	5	2	5	5	1	2	1	1	1	2	5	.	10	3
1	99	12	7	4	2	3	3	4	4	3	3	2	3	3	3	3	4	0	0	0	1	0	0	0	0	0	4	2	5	2	5	3	1	4	1	4	1	3	3	2	1	1	3	3	3	4	1	13	4
1	100	14	8	3	1	2	3	3	3	.	2	1	.	2	3	1	3	0	1	0	1	0	0	0	0	0	3	1	.	.	5	4	2	3	3	4	2	5	2	2	2	2	3	4	2	2	1	14	3
1	101	8	2	1	2	1	3	1	2	0	3	1	2	1	0	0	3	0	0	1	0	-1	0	0	0	-1	3	1	5	1	5	4	2	3	5	4	3	5	4	3	3	1	1	2	3	2	1	8	2
1	102	14	8	3	1	4	3	.	2	0	4	1	3	2	4	4	2	0	1	0	-1	-2	1	.	0	0	4	2	2	3	3	2	3	3	1	.	3	2	2	2	4	3	2	2	3	3	1	14	4
1	103	12	6	2	2	1	4	1	4	1	4	4	4	4	4	4	4	0	0	0	0	0	1	2	0	0	2	1	4	2	5	1	1	2	3	5	1	3	3	2	1	1	2	2	3	3	1	12	2
1	104	13	7	4	0	3	4	1	4	0	4	0	4	2	3	2	2	0	1	0	-2	1	0	1	0	0	3	2	4	2	4	1	3	2	2	3	1	4	3	3	3	2	3	2	3	3	0	13	4
1	105	11	5	4	2	2	3	3	4	2	3	4	4	4	4	3	4	0	0	0	-2	-1	-1	0	1	-1	5	5	5	4	3	5	1	4	3	3	4	4	5	2	5	4	3	3	3	3	0	11	4
1	106	11	5	2	0	1	1	2	4	0	0	0	0	1	1	0	2	1	1	1	-2	1	-1	-1	1	2	4	4	5	2	5	3	2	4	1	4	4	5	3	5	5	1	1	5	3	2	0	12	2
1	107	14	9	4	2	2	3	2	4	3	3	3	4	4	4	4	3	0	0	0	-1	0	0	0	0	0	3	4	5	3	4	4	2	3	4	5	4	5	5	3	4	3	3	3	3	4	1	14	3
1	108	15	9	4	2	3	4	3	4	3	4	3	3	2	2	2	4	0	1	0	-2	0	0	1	1	-1	2	2	5	3	5	4	1	4	2	3	2	4	4	3	3	2	3	4	4	3	1	15	4
1	109	7	1	1	0	4	0	4	1	0	4	1	4	4	1	4	4	0	1	2	-1	2	1	2	1	0	1	1	5	5	5	1	1	5	4	5	1	5	3	3	5	1	5	1	5	5	0	7	1
1	110	12	7	2	0	0	2	0	0	0	4	1	2	2	3	4	0	0	-2	1	-2	1	0	0	-1	-1	3	2	5	2	5	3	2	4	3	5	1	4	5	4	3	1	2	2	5	3	0	12	2
1	111	14	8	4	3	3	4	3	4	2	4	4	4	4	4	4	4	1	-1	0	2	2	1	0	1	-1	1	2	5	2	5	3	4	5	4	4	2	3	3	1	1	3	1	1	1	4	0	14	4
1	112	13	7	2	1	0	1	2	1	2	4	3	2	0	3	2	4	1	0	2	-1	1	1	0	0	2	3	3	3	1	5	5	1	5	1	4	4	3	3	2	5	1	1	4	3	2	0	13	2
1	113	9	3	2	2	4	4	4	3	1	4	3	1	4	3	4	3	1	1	2	2	2	0	.	1	-2	2	3	4	5	2	3	1	5	5	1	1	3	5	2	5	5	1	5	5	2	1	9	3
1	114	12	6	3	2	4	4	4	4	2	2	2	3	2	4	3	4	0	0	0	1	-1	0	0	0	-1	3	2	5	3	4	3	2	3	1	3	1	5	3	2	1	2	2	3	1	3	1	12	4
1	115	14	9	2	1	0	3	1	3	1	0	0	1	0	1	0	1	1	1	0	-1	2	0	1	0	0	1	1	5	3	4	2	1	4	2	2	2	3	3	2	3	3	2	1	3	4	1	14	1
1	116	10	4	2	3	4	4	1	4	4	4	2	4	4	4	3	4	0	0	1	2	2	0	2	1	1	1	5	5	1	5	4	1	5	4	5	4	3	5	1	2	1	2	2	4	5	1	10	4
1	117	13	7	4	2	3	3	3	4	4	2	3	1	3	4	1	2	1	0	0	1	-1	1	-1	0	0	4	2	4	.	5	3	2	3	2	4	1	4	4	4	.	1	1	4	3	2	0	13	3
1	118	11	5	2	3	4	4	1	4	2	4	3	4	3	4	4	4	1	0	0	1	1	1	-1	1	0	3	1	5	.	2	3	2	5	3	4	1	4	4	1	1	1	1	2	1	4	.	11	3
1	119	8	2	2	0	1	.	3	3	3	0	1	2	1	1	1	2	0	1	0	2	1	-1	-1	0	0	4	3	3	2	3	3	2	4	2	3	2	2	3	3	2	3	3	3	3	2	1	8	2
1	120	10	4	2	3	3	3	2	2	2	4	2	3	4	4	3	4	1	0	0	0	-1	0	1	1	0	3	1	5	2	5	2	1	3	2	4	1	5	4	5	1	1	2	5	2	3	1	10	2
1	121	14	8	3	1	0	2	3	4	3	4	1	2	0	4	4	1	0	-2	2	-1	1	0	1	-1	2	3	2	5	2	5	2	2	5	1	4	1	4	3	3	2	2	1	1	3	4	0	14	2
1	122	13	7	4	1	3	2	2	4	2	0	4	4	3	4	2	3	0	.	0	2	-2	2	-1	0	1	4	4	3	1	1	4	4	1	3	1	2	1	2	5	4	5	4	4	2	1	0	13	4
1	123	11	5	2	0	4	1	1	0	2	2	0	3	3	.	4	2	-1	0	2	-1	0	0	0	-1	0	4	3	5	2	5	3	5	4	5	3	3	5	5	3	2	2	1	1	2	4	0	11	2
2	400	10	5	2	1	1	3	0	4	0	1	0	2	3	3	3	3	1	0	0	0	0	0	0	1	0	3	2	4	4	4	5	2	4	2	3	1	3	4	1	2	3	3	3	3	4	1	10	2
2	401	10	5	2	2	3	3	4	3	3	4	1	3	2	4	3	4	0	-1	0	-1	0	-1	-1	0	0	4	3	5	2	5	2	2	5	5	4	2	5	5	4	1	1	1	2	2	3	0	10	3
2	402	9	5	3	4	2	1	3	0	1	4	2	3	3	3	4	4	0	0	0	2	-1	0	-1	0	2	3	2	5	2	5	4	2	3	4	5	4	4	5	3	3	3	1	5	2	3	1	9	2
2	403	10	5	3	0	2	2	1	4	0	2	0	3	4	2	4	4	0	1	2	-2	2	1	0	0	0	2	3	5	5	5	3	2	5	1	4	1	5	5	3	3	1	1	5	4	3	0	10	2
2	404	10	5	2	1	4	3	1	3	2	3	1	2	3	2	3	2	0	0	0	-1	-1	0	-2	0	0	5	3	5	2	4	3	2	2	1	4	2	4	3	2	2	4	1	4	1	2	1	11	1
2	405	11	5	3	1	3	2	2	4	1	3	0	1	3	4	2	4	0	0	-1	2	0	0	1	0	-1	1	1	4	2	2	1	1	4	1	4	3	5	4	3	1	2	1	3	2	3	0	11	4
2	406	10	5	3	1	4	3	3	4	2	1	0	2	4	4	4	3	0	0	0	0	-1	0	-1	0	-1	2	1	4	5	4	2	3	3	1	3	2	2	1	5	2	2	2	3	1	3	1	10	2
2	407	10	5	2	1	2	4	0	3	0	2	1	1	2	3	0	4	0	-1	0	0	0	0	-2	0	0	5	3	4	1	5	2	1	3	1	5	5	3	2	2	4	1	2	4	3	3	1	10	2
2	408	10	5	1	0	1	2	1	4	3	1	0	2	4	3	2	3	0	0	1	2	1	0	0	-1	0	1	3	5	1	5	2	1	5	4	2	3	5	4	1	1	1	1	3	2	5	1	10	3
2	409	10	5	3	0	4	1	4	4	0	0	0	4	1	4	3	4	0	1	0	1	0	1	-1	1	1	4	2	5	4	5	3	1	5	3	4	3	3	4	2	3	1	2	1	2	3	1	10	3
2	410	11	5	2	0	1	0	1	3	0	2	0	0	3	3	2	1	0	0	0	0	-1	0	-1	0	0	4	2	4	3	5	2	1	4	1	3	2	4	5	5	2	1	4	2	2	1	0	12	1
2	411	10	5	4	4	3	3	4	4	4	4	2	4	4	4	4	4	0	2	2	1	2	1	1	1	1	1	5	5	4	5	2	1	5	3	5	2	5	5	4	2	1	1	2	3	5	0	10	4
2	412	10	5	4	0	0	0	4	4	0	4	0	4	0	4	4	4	0	-1	0	0	0	1	0	0	0	3	4	5	1	5	1	.	5	1	4	1	5	3	5	4	1	1	4	5	4	1	10	4
2	413	10	5	1	0	1	2	2	4	1	0	0	3	1	4	3	2	0	0	-1	0	0	0	0	0	-1	3	1	5	3	4	3	2	3	1	3	1	4	3	3	2	1	1	3	1	3	1	10	2
2	414	8	3	4	2	3	2	2	4	4	0	4	4	4	4	4	4	0	1	2	2	2	1	1	0	2	4	3	5	2	5	3	2	5	5	3	3	5	5	3	3	1	1	1	3	3	1	8	4
2	415	8	3	3	0	4	3	0	4	0	4	0	4	4	4	4	4	-1	2	2	-2	2	1	-1	-1	-1	5	1	5	5	5	1	1	5	1	5	3	5	3	5	1	1	1	5	1	1	0	8	4
2	417	8	3	2	3	1	1	3	2	2	0	4	4	4	3	3	1	0	2	0	1	-1	0	0	0	0	3	2	5	2	5	2	1	3	2	4	2	3	4	4	3	2	1	4	3	3	0	8	4
2	418	8	3	1	0	1	2	0	0	1	0	0	0	2	2	3	1	0	0	0	0	0	0	-1	0	0	3	2	5	1	5	3	3	5	1	3	2	4	3	4	3	2	3	4	2	3	1	8	1
2	419	8	3	1	0	1	2	3	1	0	0	1	3	2	4	4	3	-1	1	0	2	1	0	0	0	0	4	3	5	2	5	4	2	5	3	3	2	5	3	3	2	3	5	3	3	1	1	8	1
2	420	8	3	0	0	4	4	0	1	0	3	1	0	1	1	1	1	1	0	1	1	0	1	0	1	1	1	3	5	.	5	1	1	5	5	3	1	5	5	3	2	1	3	1	1	3	0	8	0
2	421	9	3	4	3	3	0	2	0	0	4	0	1	3	4	2	3	0	-1	0	1	2	1	-1	1	0	4	1	5	5	5	2	1	4	5	3	5	4	5	3	2	1	1	4	3	3	0	9	4
2	422	8	3	1	2	4	4	0	0	0	0	0	4	4	4	4	4	.	.	.	.	.	.	.	.	.	2	1	5	1	5	4	1	5	3	4	2	5	5	2	1	1	1	1	3	2	1	8	2
2	423	8	3	2	1	4	4	0	3	3	0	0	2	4	4	4	4	0	0	0	0	0	0	0	0	0	3	4	3	2	3	4	2	4	1	2	3	2	3	4	4	4	1	1	2	2	1	8	2
2	424	7	3	4	3	4	2	4	4	2	1	4	4	4	3	4	4	0	1	2	0	0	1	1	0	0	1	3	5	4	5	5	3	4	5	4	1	5	5	1	3	5	5	3	5	1	0	7	4
2	425	8	3	3	2	2	2	.	0	2	2	1	2	4	4	3	4	0	0	0	0	0	0	0	0	0	5	4	5	5	5	5	1	2	5	4	3	4	5	1	3	3	5	3	3	1	1	8	3
2	426	8	3	0	0	4	4	0	4	0	0	0	0	0	4	1	0	0	0	1	0	0	0	0	0	0	1	1	5	5	5	1	1	5	5	5	1	5	5	1	1	1	1	3	5	1	0	8	0
2	427	8	3	2	1	1	1	0	0	2	2	1	0	0	1	2	0	0	0	0	-1	0	0	0	0	0	4	4	4	3	2	4	2	3	4	3	4	5	4	3	4	4	1	3	3	3	0	8	2
2	428	9	3	1	0	4	4	3	3	0	4	2	.	2	4	4	4	0	1	0	2	-2	-1	-1	0	0	3	1	5	5	5	1	1	3	3	5	1	5	3	1	4	4	1	5	5	3	0	9	1
2	429	8	3	0	1	4	4	2	4	1	4	2	0	0	4	3	3	-2	2	0	2	-1	2	-2	1	1	5	5	4	1	5	4	1	3	1	5	3	5	4	5	5	1	5	1	3	1	1	8	0
2	430	8	3	3	3	2	1	0	0	0	2	4	4	4	4	4	3	0	0	0	1	0	0	-1	0	0	4	1	5	4	5	4	1	5	1	5	1	5	5	1	1	1	1	1	1	5	1	8	3
2	432	8	3	2	0	1	3	2	2	1	4	1	1	3	4	3	3	0	0	0	1	0	1	0	0	1	3	1	5	1	4	3	1	5	4	2	2	4	5	3	3	2	3	1	3	2	1	8	2
2	433	8	3	4	4	4	4	3	4	4	4	3	4	4	4	4	3	1	2	2	2	1	1	0	2	1	5	5	5	5	5	4	1	5	1	5	4	5	5	5	5	3	1	4	5	3	0	8	4
2	434	8	3	4	4	3	3	4	4	4	4	3	4	4	4	4	4	0	2	1	1	1	2	0	0	2	1	2	5	3	5	3	2	5	1	4	1	5	5	1	2	1	1	1	5	5	1	8	3
2	435	8	3	0	1	4	4	1	0	0	4	0	0	1	2	0	0	0	0	0	-1	0	0	0	0	0	4	3	5	3	5	3	3	3	4	5	3	4	4	2	3	2	2	2	3	3	0	8	1
2	436	9	3	3	0	4	2	2	3	0	0	.	0	4	3	2	1	2	0	-1	2	1	0	2	2	2	4	3	5	1	4	5	1	4	1	1	4	3	4	1	5	1	2	5	1	1	1	9	2
2	437	8	3	1	1	2	4	3	2	1	2	.	4	4	4	3	4	0	0	0	0	0	0	0	0	0	3	4	5	3	5	4	1	5	5	3	4	5	5	5	1	4	3	1	3	5	1	8	2
2	438	8	2	3	1	4	4	0	0	0	4	0	1	4	3	0	4	0	0	0	-2	0	0	0	-1	0	2	2	1	1	4	3	4	3	2	3	1	3	4	1	3	3	3	1	2	4	1	8	1
2	439	7	2	2	2	3	4	0	3	2	2	2	4	0	0	3	2	0	1	0	2	2	0	0	1	0	4	3	5	3	5	4	3	3	5	3	3	4	3	3	3	2	3	2	2	1	1	7	1
2	440	8	2	2	3	3	4	0	2	0	0	1	2	0	0	2	3	2	2	2	1	2	2	2	2	2	3	3	5	4	4	3	3	5	3	3	1	4	5	3	3	2	3	2	2	2	0	8	2
2	441	6	2	2	3	4	4	2	4	1	0	0	0	2	2	4	2	0	0	1	1	2	1	2	0	0	3	1	5	4	5	1	1	4	3	3	1	4	5	3	1	1	3	3	3	5	0	6	2
2	442	7	2	4	4	4	4	4	4	1	0	0	4	4	4	2	4	2	2	-1	2	-2	1	-1	2	-1	5	5	5	5	3	3	1	5	3	1	1	1	5	5	5	1	1	5	5	1	0	7	4
2	443	7	2	3	1	1	2	0	1	2	1	1	4	1	1	4	1	1	0	1	1	0	0	0	1	0	1	1	5	1	4	4	1	3	5	3	1	3	5	3	1	1	3	4	3	4	0	7	1
2	444	7	2	3	1	1	0	0	3	0	0	0	0	1	0	3	0	0	0	-1	-1	0	0	0	0	0	4	2	4	3	4	3	3	3	3	4	2	3	3	3	2	1	1	4	3	2	1	7	0
2	445	7	2	0	0	3	2	0	0	1	4	0	0	4	4	4	4	0	2	1	0	0	1	1	-1	2	3	3	5	5	5	3	4	1	1	.	1	5	5	3	.	1	3	.	3	1	1	7	0
2	446	6	2	4	0	3	4	1	3	0	1	3	0	0	1	3	0	0	1	2	1	2	0	1	0	0	2	1	1	5	5	1	1	3	3	3	1	5	5	4	3	1	1	4	3	2	0	6	2
2	447	8	2	2	1	4	3	0	0	0	4	1	2	3	2	0	2	0	0	0	-1	0	0	-1	0	0	3	3	5	1	3	3	4	3	2	3	2	3	3	3	4	2	2	3	3	3	0	8	1
2	448	7	2	1	0	1	1	1	4	0	3	0	0	0	3	3	0	0	0	0	-1	-1	-1	-1	0	0	5	4	5	5	5	3	1	5	4	4	5	5	5	2	5	1	1	1	1	5	0	7	0
2	449	9	4	3	2	1	0	3	2	3	4	2	2	3	4	3	2	-1	-1	1	2	-1	2	1	1	1	3	4	3	4	3	3	1	3	2	4	3	3	4	5	4	3	1	5	3	2	.	9	3
2	450	9	4	2	0	2	2	1	3	1	3	1	3	1	3	4	0	0	-1	0	1	0	1	0	1	0	3	2	5	2	4	3	1	3	4	5	2	3	4	3	2	2	2	4	3	2	1	9	2
2	451	10	4	3	3	2	4	3	2	3	3	2	3	4	4	4	4	0	0	-1	0	-1	-1	0	0	-1	4	3	4	2	5	4	3	3	2	3	3	4	3	5	4	3	4	5	3	2	1	10	3
2	452	12	6	2	1	0	1	1	3	4	4	0	4	4	2	4	2	-1	0	-1	0	0	-1	-1	0	-1	4	3	4	3	4	3	3	3	1	3	2	3	3	2	3	1	2	2	2	3	1	12	2
2	453	11	6	3	1	0	0	2	0	1	4	0	3	4	4	4	2	0	-1	2	0	0	1	-1	0	0	3	3	5	2	5	4	2	5	1	4	5	5	4	3	2	2	1	3	5	5	0	11	3
2	454	11	6	1	0	2	4	2	4	2	1	2	4	1	4	4	4	1	0	0	1	2	0	1	1	0	1	1	5	3	5	2	3	5	3	5	2	5	4	2	2	3	3	3	2	5	0	11	2
2	455	11	6	3	2	2	4	3	3	2	1	1	3	3	4	1	3	1	0	1	-1	2	2	2	0	2	1	1	2	4	5	2	1	5	3	3	2	3	4	1	4	2	1	1	3	5	0	11	3
2	456	11	6	4	1	2	2	2	3	3	0	2	3	4	4	3	4	0	-1	1	-1	0	0	0	0	2	2	2	5	3	5	3	3	2	5	2	2	5	5	2	3	1	1	1	1	3	0	11	3
2	457	11	6	1	1	2	2	2	3	2	3	1	4	4	3	3	4	0	0	-1	0	0	0	-1	0	0	3	2	5	2	4	4	3	3	2	3	2	4	3	3	3	1	3	1	3	3	1	11	1
2	458	12	6	2	1	0	0	2	3	2	4	1	3	4	4	3	4	0	0	1	-1	0	0	1	1	0	3	1	4	5	3	1	1	4	2	1	1	3	4	5	2	3	1	1	4	4	0	12	1
2	459	11	6	0	2	4	4	1	2	0	0	1	3	4	3	4	4	0	0	0	2	2	-1	0	0	-1	1	2	5	2	5	2	4	5	1	5	3	5	5	3	3	1	2	5	5	3	1	11	0
2	460	9	4	4	0	3	2	2	4	3	4	1	4	4	3	4	4	0	1	0	0	1	1	1	-1	1	4	1	5	1	5	2	1	5	5	4	4	5	5	3	4	1	3	1	3	3	0	9	3
2	461	9	4	4	0	4	4	4	4	3	3	4	4	4	4	3	4	0	0	1	1	0	0	0	0	0	5	2	5	2	5	2	1	3	2	3	2	5	5	1	1	1	5	1	3	1	0	9	4
2	462	10	4	4	3	3	4	3	4	4	1	3	4	4	4	4	4	0	0	0	-1	1	1	1	-1	-1	1	2	5	3	5	1	3	5	1	3	1	3	4	1	1	2	1	1	2	5	1	10	4
2	463	9	4	0	0	3	0	0	0	0	3	0	1	1	4	4	0	0	1	0	-2	1	1	0	0	0	1	1	5	5	5	1	1	5	2	5	1	5	5	2	1	1	1	1	5	1	1	9	0
2	464	10	5	3	1	1	1	2	2	1	4	1	2	1	2	0	2	0	0	0	-1	-1	0	0	0	0	5	2	5	1	5	3	2	2	4	4	1	5	4	2	4	1	1	5	4	2	0	10	1
2	465	11	5	1	0	1	1	2	2	1	1	0	2	1	2	2	1	0	0	-1	0	-1	0	-1	-1	0	3	1	4	4	4	1	2	.	3	4	1	4	4	2	1	3	5	1	2	1	0	11	1
2	466	10	5	1	0	4	4	0	4	4	4	4	4	4	4	4	4	0	1	1	1	2	1	1	0	1	1	5	5	3	5	5	1	5	5	5	4	5	5	2	4	1	3	5	1	3	1	10	1
2	467	10	5	4	0	4	4	0	4	0	4	2	3	2	4	2	3	0	1	0	-1	0	0	1	1	1	3	2	4	1	4	3	4	4	1	4	3	3	3	4	3	2	2	3	4	1	1	10	2
2	468	11	5	3	0	1	2	3	4	1	4	0	3	4	2	3	2	0	0	0	0	-1	-1	-1	0	0	4	1	5	2	5	1	1	4	5	4	1	5	5	2	1	1	1	1	1	2	0	11	3
2	469	10	5	2	0	3	2	1	2	0	1	2	2	4	3	2	3	0	-1	1	-1	2	1	1	0	1	3	1	5	5	5	2	1	4	5	5	3	5	5	3	4	2	1	2	4	3	0	10	1
2	470	11	5	3	3	2	3	2	4	4	3	4	4	3	4	4	2	1	-1	1	2	0	0	2	0	-1	1	1	5	3	5	1	1	3	3	5	2	5	4	3	4	3	1	4	3	4	0	11	3
2	471	11	5	3	0	2	4	2	3	2	2	1	1	2	4	4	3	0	1	1	-1	1	1	0	0	1	1	1	5	3	5	1	2	4	5	5	2	4	5	1	5	1	1	2	4	4	1	11	2
2	472	10	5	3	0	2	2	1	1	0	4	0	1	2	3	4	2	0	1	-1	-2	0	0	0	-1	0	3	4	5	1	5	4	3	4	1	5	4	4	4	1	5	2	1	1	1	3	1	10	3
2	473	11	5	2	0	3	4	2	2	0	1	1	3	2	3	1	3	0	0	0	1	2	0	-1	0	0	4	5	5	2	5	4	1	4	1	2	3	3	4	1	5	3	2	1	3	2	1	11	2
2	474	10	5	3	2	3	4	2	3	3	3	1	4	4	4	4	3	0	-1	0	-1	0	1	0	-1	0	4	2	5	2	5	3	3	4	1	5	1	5	3	3	3	1	2	4	3	4	0	10	4
2	475	10	5	3	0	2	0	1	4	0	4	1	2	3	4	2	2	1	-1	2	1	1	1	0	0	2	2	3	5	4	5	2	1	5	4	5	2	5	5	3	2	1	1	3	2	3	0	10	0
2	476	11	5	4	3	3	4	4	4	3	4	3	4	4	4	4	3	1	-1	2	-1	2	2	1	2	0	3	1	5	3	5	1	1	5	4	5	1	5	5	1	1	1	1	3	5	4	1	11	4
2	477	10	5	2	1	2	2	0	4	2	0	0	3	3	4	4	3	0	1	-2	2	2	1	-1	-1	0	5	.	5	1	5	5	2	5	4	3	2	5	3	5	4	2	2	4	3	1	1	10	2
2	478	10	5	2	3	3	3	2	4	2	4	4	3	4	4	4	4	2	2	0	2	2	1	0	2	0	5	5	3	1	4	5	1	5	3	3	3	3	4	1	5	2	1	3	2	1	1	10	2
2	479	10	5	4	3	4	4	2	4	3	4	4	4	3	4	4	4	0	1	0	2	1	1	-1	0	-1	5	3	5	3	2	4	2	4	5	4	2	5	5	2	2	2	1	1	2	4	1	10	4
2	480	10	5	1	0	4	3	2	3	1	2	0	2	2	2	1	2	0	0	-1	0	0	0	0	0	1	5	4	5	2	5	5	1	5	1	4	2	4	4	2	2	3	1	4	2	3	1	10	1
2	481	11	5	2	0	3	4	2	2	0	1	2	2	2	4	3	4	-1	0	-1	-1	1	-2	0	0	-1	3	3	4	2	5	3	3	4	4	4	2	3	3	2	3	3	2	3	3	2	1	11	2
2	482	8	3	1	0	2	3	0	1	1	3	0	1	1	3	3	4	0	1	1	0	2	-1	0	-1	-2	1	1	5	4	5	1	1	5	5	5	1	5	5	1	1	3	1	1	1	1	0	9	2
2	600	10	5	2	0	3	3	1	4	0	0	3	4	4	4	4	3	0	0	2	-2	1	0	2	0	2	1	1	5	5	5	4	1	5	5	5	1	4	5	3	5	1	1	3	5	5	0	10	.
2	601	11	6	0	0	2	2	0	1	0	0	0	2	0	4	0	1	0	0	0	1	0	-1	-1	0	0	5	4	.	.	5	5	3	3	3	3	4	4	4	5	4	4	3	5	3	1	1	11	1
2	602	11	6	2	2	2	2	3	2	0	1	1	4	4	3	4	4	0	1	-2	0	0	0	0	0	0	4	1	3	3	5	4	1	5	3	4	1	4	3	3	2	2	2	5	1	2	1	11	.
2	604	10	7	3	0	1	3	0	3	0	3	0	4	4	4	1	2	0	0	-1	-1	2	2	-1	0	0	4	2	5	1	5	1	3	5	2	4	1	5	2	1	2	1	1	1	1	4	1	10	.
2	605	11	6	1	0	3	2	2	3	0	4	0	2	1	4	3	3	0	-1	2	-1	0	-1	0	0	-1	4	2	5	5	5	3	1	4	5	3	3	5	5	2	5	3	1	1	1	3	1	11	0
2	606	11	6	4	1	3	3	3	4	1	0	0	1	2	4	4	4	0	0	-1	0	-2	-1	-1	0	-2	5	3	3	1	3	4	3	1	1	4	5	3	1	5	5	4	5	3	5	1	0	11	3
2	607	11	6	3	3	2	3	2	4	2	3	2	3	3	3	4	2	0	0	-1	0	0	0	1	0	0	2	2	4	4	5	3	3	5	4	4	2	4	4	2	4	2	3	4	3	4	0	11	3
2	608	11	6	3	1	3	3	2	4	3	4	2	4	4	4	4	4	0	0	0	1	-1	1	0	1	-1	2	4	1	5	2	4	1	1	3	3	3	2	4	3	3	2	3	4	2	4	1	11	4
2	609	11	6	3	1	2	2	2	3	2	4	0	2	3	4	3	4	0	1	0	1	0	0	0	0	-1	4	5	5	3	4	4	2	2	3	3	4	5	4	4	2	4	2	4	2	2	0	11	3
2	610	11	6	4	0	4	4	3	4	2	2	3	2	4	2	3	4	1	1	-1	2	0	-1	-1	0	-1	5	2	4	3	4	1	2	2	3	4	3	3	4	4	2	2	2	2	3	1	1	11	4
2	611	11	6	0	0	1	2	0	0	0	4	0	2	4	4	1	3	-2	0	-2	1	-2	-2	-2	-2	-2	5	5	1	1	1	5	5	3	1	4	4	5	4	5	3	5	1	5	1	1	1	11	0
2	612	11	6	0	0	4	4	0	0	0	1	0	4	0	0	0	0	1	-2	2	0	1	2	2	2	1	1	1	2	1	2	1	1	2	1	5	5	1	5	5	5	3	1	4	5	1	1	11	0
2	613	11	6	1	0	3	3	4	4	1	4	1	4	4	4	3	4	-1	0	1	-2	2	0	2	-1	-2	1	1	5	2	5	3	3	5	5	5	2	5	5	2	3	2	1	2	5	5	1	11	1
2	614	11	5	0	0	1	1	0	0	2	0	0	3	4	3	1	4	-1	0	0	-1	2	0	1	-1	0	1	1	2	5	4	5	1	5	5	1	1	3	5	2	4	3	1	3	5	1	0	11	.
2	615	10	5	3	2	0	1	1	3	0	0	0	2	3	3	2	0	0	0	-1	-2	1	-1	-2	-1	-2	4	3	5	3	5	2	1	5	2	5	1	3	5	4	2	2	1	2	1	2	0	10	.
2	616	11	5	3	3	3	4	4	4	1	3	1	4	2	4	3	4	0	0	0	2	0	2	-1	1	0	4	5	4	5	5	5	3	4	2	3	4	5	4	5	1	2	4	3	2	4	0	11	.
2	617	10	5	4	3	3	2	2	4	1	4	3	4	4	4	3	4	0	0	0	-1	1	1	0	0	0	3	2	5	4	5	4	1	5	4	4	2	4	5	2	2	1	1	3	1	4	1	10	.
2	618	11	6	2	0	3	3	1	3	2	0	2	4	3	3	2	2	0	0	0	0	2	0	1	0	0	3	2	5	3	5	4	2	4	3	3	1	4	4	3	2	2	2	3	1	4	1	11	.
2	619	10	5	2	1	3	4	1	3	0	0	0	2	3	0	2	1	-1	1	2	-2	2	1	0	0	0	4	1	5	4	1	3	1	3	2	3	1	5	5	4	2	1	1	3	3	2	0	10	.
2	620	8	3	3	1	4	4	2	4	2	4	2	4	3	3	4	2	0	1	0	1	1	0	-1	1	-1	3	2	5	4	5	4	1	5	5	5	4	2	5	3	3	1	2	5	3	1	1	8	2
2	621	9	4	3	1	4	4	3	4	2	4	2	4	4	3	4	4	2	1	2	1	0	0	1	2	0	2	2	5	4	5	2	2	5	4	3	2	4	5	2	2	3	2	2	1	3	0	9	3
2	622	9	4	1	1	3	4	0	0	0	4	0	4	0	4	4	2	2	2	2	0	2	2	2	2	2	1	1	5	1	5	1	2	5	5	5	1	5	5	5	1	5	.	2	3	5	0	9	2
2	623	9	4	4	1	4	4	4	4	2	4	3	4	4	4	4	4	0	0	-1	0	0	0	1	0	0	3	2	4	3	5	2	1	5	4	5	2	4	4	2	2	3	2	2	1	3	0	9	4
2	624	8	4	1	0	4	4	2	0	3	2	0	4	3	4	2	3	0	1	2	0	1	1	2	0	1	3	4	4	2	3	3	4	5	3	2	3	3	4	4	1	4	2	3	2	3	1	8	1
2	625	9	4	3	.	.	4	3	3	4	4	0	4	4	4	3	4	0	0	0	1	1	1	-2	0	-1	3	2	5	1	3	2	3	5	5	4	3	5	3	4	2	2	3	4	2	1	1	9	3
2	626	9	4	0	1	4	4	3	4	1	4	1	4	3	4	3	4	1	0	1	-1	2	1	0	1	0	3	3	5	4	5	4	2	5	3	4	3	4	4	3	4	3	3	5	4	3	0	9	2
2	627	9	4	1	0	4	4	2	3	1	4	3	4	4	4	3	3	-1	0	0	1	.	0	2	-1	-2	1	2	5	3	5	3	2	5	3	4	1	5	3	2	1	1	2	3	4	4	1	9	3
2	628	9	4	2	0	3	.	4	0	2	0	1	2	4	4	4	4	0	1	0	-1	0	1	0	0	0	4	2	4	2	4	5	2	4	3	3	3	3	3	4	3	3	4	3	3	3	1	9	1
2	629	9	4	1	0	2	2	3	3	1	2	1	4	4	3	3	3	0	0	1	1	0	0	-1	0	0	3	1	4	4	3	1	1	3	4	3	1	3	5	3	1	3	1	2	1	3	1	9	3
2	630	8	3	3	0	3	2	4	4	3	3	2	4	4	2	4	4	0	0	1	2	1	2	-1	0	-2	5	3	5	3	5	5	3	5	1	2	1	3	4	5	1	3	3	1	1	2	1	8	1
1	631	7	3	3	.	3	4	1	3	3	1	0	1	4	3	3	3	-1	-1	-1	-1	.	.	.	-1	-1	4	4	5	3	4	3	2	2	2	.	.	.	.	4	3	3	3	3	3	3	1	7	2
1	632	12	4	1	0	0	0	1	1	0	0	0	2	0	0	1	0	2	1	0	1	1	1	0	2	2	1	3	4	1	1	4	1	4	3	4	2	4	3	2	4	1	1	3	3	4	1	12	1
1	633	9	3	0	1	0	0	0	0	0	0	0	1	0	0	1	0	0	1	-1	0	1	2	0	2	2	2	5	4	2	5	4	1	5	5	5	4	5	5	3	5	1	1	3	5	5	0	9	1
1	634	12	4	1	2	3	2	3	1	3	0	1	2	0	1	3	2	2	2	2	2	2	2	1	0	1	1	1	5	5	5	1	1	5	5	5	1	5	5	1	3	1	1	4	5	5	0	12	1
1	635	11	4	3	0	2	2	2	4	4	0	0	4	4	4	4	2	0	0	0	1	2	-1	0	0	-1	1	3	3	3	3	1	1	2	4	4	2	3	3	1	1	1	1	1	1	3	0	11	4
1	636	10	4	1	4	3	4	4	4	2	0	3	3	3	1	3	0	0	-2	2	1	-1	0	0	-1	0	2	4	3	2	3	3	2	4	3	3	3	3	2	3	3	3	2	3	4	4	0	10	2
1	637	6	10	1	0	0	0	0	0	0	0	0	2	0	1	0	0	1	1	0	0	1	1	2	0	2	1	1	5	1	5	1	1	5	5	5	1	5	5	1	1	1	1	1	5	5	0	6	1
1	638	12	4	0	1	0	0	1	0	2	0	0	2	0	0	1	0	2	1	1	0	1	2	0	2	2	1	5	5	1	4	5	1	4	5	5	5	5	4	3	4	1	3	4	4	2	1	12	1
1	639	8	2	1	0	0	0	2	1	0	0	0	2	0	1	1	0	1	1	0	2	0	2	0	1	2	2	4	5	1	5	3	2	5	4	5	3	5	4	4	5	3	3	2	5	3	0	.	1
1	640	12	6	1	2	2	2	3	1	3	1	4	2	3	2	3	1	0	1	0	.	-1	0	1	1	0	3	4	5	3	4	2	3	3	2	3	2	4	5	4	2	2	2	2	3	4	1	12	3
1	641	8	2	3	1	3	3	2	1	2	1	2	2	3	1	2	4	2	1	.	1	2	0	2	1	0	2	2	4	3	4	4	3	4	2	4	2	3	4	2	4	3	4	2	4	3	0	8	2
1	642	10	4	3	1	2	2	3	1	2	3	2	3	2	1	3	2	1	0	1	1	2	-1	1	1	0	1	2	4	5	4	2	2	4	4	3	2	4	4	2	2	2	2	3	3	4	0	10	3
1	643	11	5	3	1	2	2	2	1	1	1	2	2	3	3	2	2	0	-1	1	0	0	0	-1	1	0	2	4	3	2	4	4	3	3	3	3	2	3	4	3	1	2	2	4	1	2	0	11	4
1	644	11	5	0	1	0	0	2	1	0	1	3	4	1	2	3	1	0	0	0	0	0	0	0	0	1	4	4	4	3	4	4	2	3	3	3	4	3	3	4	4	4	4	3	3	2	1	11	2
1	645	10	4	2	1	0	0	2	0	1	1	2	3	0	1	1	0	1	0	1	0	-1	1	-1	0	2	1	1	4	3	4	1	1	4	4	4	1	5	4	2	1	1	3	4	3	3	1	10	2
1	646	8	2	0	0	0	0	2	0	0	0	2	1	0	0	1	0	0	0	1	0	0	0	0	0	0	3	1	4	1	3	1	3	4	2	3	2	4	4	2	2	3	3	2	3	3	0	8	1
1	647	9	3	2	0	0	0	2	2	1	3	1	2	1	1	0	0	-1	1	0	-1	0	1	0	0	0	4	4	3	1	4	4	2	3	3	3	4	3	3	2	4	4	4	3	1	2	1	9	2
1	648	9	3	3	1	2	2	3	1	2	2	1	3	3	0	3	2	0	1	2	0	-1	0	1	1	0	1	3	2	3	5	2	3	4	.	2	4	3	2	4	2	3	4	2	3	4	0	9	3
1	649	12	6	3	0	1	2	3	3	1	0	1	2	0	2	2	2	1	1	0	-1	1	1	1	1	2	2	2	4	1	5	2	2	4	4	4	2	4	4	2	2	2	2	4	4	3	1	12	3
1	650	8	.	1	0	0	3	2	3	2	0	1	1	1	2	2	0	0	1	1	-1	0	-1	-1	0	0	4	2	4	2	5	4	4	2	4	4	5	4	4	4	4	2	2	4	4	1	1	8	1
1	651	6	10	1	1	0	0	1	0	0	0	2	0	1	1	0	1	1	1	-1	-2	-1	0	-1	-1	0	2	5	4	3	4	5	3	3	2	4	5	4	2	4	5	4	3	5	5	2	1	6	1
1	652	7	1	3	2	1	3	2	3	2	3	1	3	1	2	1	4	0	0	1	-1	0	1	0	0	-1	4	2	4	3	2	3	4	2	3	3	3	4	2	4	3	2	3	2	4	2	1	7	3
[truncated: 63 more columns]
